# Supplementary material for: Identification of a two-marker-haplotype on Bos taurus autosome 18 associated with somatic cell score in German Holstein cattle
Source: BMC Genet. 2009 Sep 2;10:50. doi: 10.1186/1471-2156-10-50 (PMC2753619; doi:10.1186/1471-2156-10-50)
Supplement: Additional file 1 — Marker table. Summary of marker information including marker name, intervals, number of alleles, polymorphism information content, position of markers in own linkage map and in published linkage and RH maps and position in the bovine whole genome assemblies NCBI Build3.1 [GenBank: CM000194.3] and Btau4.0 [GenBank: NC_007316.3] as well as comparative position in the human whole genome assembly HSA36.3. Markers of intervals with marker spacing set to small values greater than zero are indicated by *. For some markers no accession number was available, therefore references for sequence information are given [5,53]. The polymorphism information content was calculated using the software PowerMarker v3.25 [54]. Marker positions are in order to positions of 5'-nucleotides of upstream primers for microsatellite markers or the direct position of the SNP. In Build3.1 several discrepancies in the sequence assembly were discovered. Discrepancies to the refined marker order are highlighted in yellow. Comparative positions in HSA36.3 were assigned by BLAST search of marker sequences in the bovine whole genome assembly Btau4.0 to identify the nearest gene locus on BTA18 and locating this gene locus in HSA36.3 using NCBI Map Viewer [34]. [file 1471-2156-10-50-S1.xls]

## Sheet: Marker Positions
marker	NCBI accession number	interval / putative QTL position	number of alleles	polymorphism information content	position in cM	interval size in cM	Snelling 2005 [30]	Ihara 2004 [31]	Itoh 2005 [32]	position Btau4.0 (NC_007316.3)	position Build3.1 (CM000194.3)	closest annotated locus in Btau4.0	comparative locus in HSA Build36.3	gene description	HSA
							(cM)	(cM)	cR7.000
CDH1_c.2102C>T	rs41862198		2	0.375	52					35134673	33298053	CDH1	CDH1	cadherin 1, type 1, E-cadherin (epithelial)	HSA 16
		1			53.85	3.7
BM7109	G18587		7	0.669	55.7		49542	46976	551.02	38773802	36321651	CALB2	CALB2	calbindin 2, 29kDa (calretinin)	HSA 16
		2			59.65	7.9
ILSTS002	L23479		6	0.614	63.6		55898	54713	578.78	42534242	40744736	PDCD5	PDCD5	programmed cell death 5	HSA 19
		3			65.55	3.9
BMS2639	G18770		10	0.693	67.5		56713	55529	582.97	42994567	41258276	GPATCH1	GPATCH1	G patch domain containing 1	HSA 19
		4			67.95	0.90
DIK4960	AB166057		13	0.656	68.4		57485	56311	584.38	43355846	40087284	PEPD	PEPD	peptidase D	HSA 19
		5			69	1.2
BMON117*	AF244985		14	0.713	69.6		58941	57609		44392596	44819123	LSM14A	LSM14A	SM14A, SCD6 homolog A (S. cerevisiae)	HSA 19
		6			69.625	0.05
DIK4672*	AB165837		4	0.161	69.65		60782	59103	602.16	45322837	45663054	FXYD5	FXYD5	FXYD domain containing ion transport regulator 5	HSA 19
		7			69.675	0.05
HAMP_c.86+430G>A*	ss141026740		2	0.044	69.7					45419938	45760155	HAMP	HAMP	hepcidin antimicrobial peptide 1	HSA 19
		8			69.725	0.05
HAMP_c.366+109G>A*	ss141026745		2	0.375	69.75					45420929	45761146	HAMP	HAMP	hepcidin antimicrobial peptide 1	HSA 19
		9			71.775	4.05
BMS833	G18746		4	0.354	73.8		62545	60274	617.12	47987791	43569117	CAPN12	CAPN12	calpain 12	HSA 19
		10			74.7	1.8
DIK4232	AB165520		12	0.643	75.6		63983	61157	628.99	49324663	46938990	MGC155219 hypothetical LOC531855	C19orf47	chromosome 19 open reading frame 47	HSA 19
		11			75.95	0.7
BB710	AF205785		7	0.589	76.3		64877	62089		50486153	47909987	BCKDHA	BCKDHA	branched chain keto acid dehydrogenase E1, alpha polypeptide	HSA 19
		12			77.6	2.6
PVRL2_c.-1268G>C*	ss141026747		2	0.312	78.9					52366494	49847117	PVRL2	PVRL2	poliovirus receptor-related 2	HSA 19
		13			79	0.2
PVRL2_c.392G>A*	rs41884977		2	0.342	79.1					52381312	49861935	PVRL2	PVRL2	poliovirus receptor-related 2	HSA 19
		14			79.6	1
DIK3014	AB166407		5	0.468	80.1		67.84	65017	640.09	52834869	50315492	ERCC1	ERCC1	excision repair cross-complementing rodent repair deficiency, complementation group 1 (includes overlapping antisense sequence)	HSA 19
		15			80.4	0.6
DIK4234	AB165521		8	0.712	80.7		68446	65.62	658.63	53270110	52110726	NOVA2	NOVA2	neuro-oncological ventral antigen 2	HSA 19
		16			80.925	0.45
CALM3_c.3+1678C>T*	ss141026787		2	0.375	81.15					53533227	51847810	CALM3	CALM3	calmodulin 3	HSA 19
		17			81.2	0.1
CALM3_c.3+1795C>T*	ss141026788		2	0.258	81.25					53533344	51847693	CALM3	CALM3	calmodulin 3	HSA 19
		18			82.475	2.45
FBN32	Brink 2003 [5]		3	0.484	83.7					55230927	53952930	BCAT2	BCAT2	branched chain aminotransferase 2, mitochondrial	HSA 19
		19			87.45	7.5
EAC	Thomsen et al.[50]		34	0.840	91.2					no sequence information available					HSA 19
		20			91.25	0.1
BM2078*	G18411		7	0.703	91.3		79608	76782	759.23	62032979	59003295	CACNG6	CACNG6	calcium channel, voltage-dependent, gamma subunit 6	HSA 19
		21			91.35	0.1
DIK4569*	AB165760		9	0.730	91.4		79608	76782	759.23	62033079	59003395	CACNG6	CACNG6	calcium channel, voltage-dependent, gamma subunit 6	HSA 19
		22			91.45	0.1
DIK4943*	AB166043		6	0.279	91.5		80426	77.6	759.23	62350986	59321302	ZNF579	ZNF579	zinc finger protein 579	HSA 19
		23			91.7	0.4
DIK5075	AB166139		6	0.168	91.9		80426	77.6	760.94	62695423	59665739	TNNI3	TNNI3	troponin I type 3 (cardiac)	HSA 19
		24			92.2	0.6
BM6507	G18441		12	0.617	92.5		82317	78845	787.15	63005888	61221291	LILRB3	LILRB3	Leukocyte immunoglobulin-like receptor subfamily B member 3 Precursor (Leukocyte immunoglobulin-like receptor 3)	HSA 19
		25			93.6	2.2
DIK5235	AB166257		8	0.659	94.7		82859	79.47	800.27	63729951	61592237	NLRP13	NLRP13	NLR family, pyrin domain containing 13	HSA 19
		26			97.75	6.1
TGLA227	Thomsen et al.[50]		11	0.770	100.8		87478	84087	818.54	65544854	60360146	ZNF418	ZNF418	zinc finger protein 418	HSA 19
		27			101.4	1.2
DIK4013	AB165365		13	0.570	102		87767	84376	821.17	65553287	60351697	ZNF418	ZNF418	zinc finger protein 418	HSA 19
