# Supplementary material for: Identification of a two-marker-haplotype on Bos taurus autosome 18 associated with somatic cell score in German Holstein cattle
Source: BMC Genet. 2009 Sep 2;10:50. doi: 10.1186/1471-2156-10-50 (PMC2753619; doi:10.1186/1471-2156-10-50)
Supplement: Additional file 2 — Primer table sequencing. Summary of primers used for sequencing, including primer sequence, position in Btau4.0 and polymorphisms detected in PCR fragments. [file 1471-2156-10-50-S2.xls]

## Sheet: Primer Table Sequencing
gene	PCR primer	sequencing primer	sequence	orientation	annealing temperature	putative location	primer position in Btau4.0 (NC_007316.3 )	polymorphisms	remarks
CALM3	Calm3P3gf		CAG AGC ACA GAC GCA AAT A	forward	54°C	Promotor	53530300		additional primer for G-stretch
CALM3	Calm3P3gr		CCA ACC ACA GAA GGA AGA AG	reverse	54°C	Promotor	53530437		additional primer for G-stretch
CALM3	Calm3P3f		GCA TCA TTC CCT CCA AAG	forward	54°C	Promotor	53529867
CALM3	Calm3P3r		ACC ATT GTC TTG CTG TCT TG	reverse	54°C	Promotor	53530494
CALM3	Calm3P2f		ACT CTT CTT CCT TCT GTG GT	forward	54°C	Promotor	53530415	CALM3_c.-682A>C; CALM3_c.-673T>C; CALM3_c.-798_-787delGCTGAACCTTGA
CALM3	Calm3P2r		GAA ATG TGT GAC GGT GTG	reverse	54°C	Promotor	53530990	CALM3_c.-682A>C; CALM3_c.-673T>C; CALM3_c.-798_-787delGCTGAACCTTGA
CALM3	Calm3P1f		ACG ATG TAT TTG CTT CTC TAA C	forward	54°C	Promotor	53530908
CALM3	Calm3P1r		CTC CAC ACT CAC TGC CTG	reverse	54°C	Exon 1	53531455	CALM3_c.-172G>A; CALM3_c.-135G>C; CALM3_c.-226G>A
CALM3	Calm3P1bf		GCA CCT TTC GCC ATC CTT	forward	54°C	Promotor	53530867		additonal primer for GC-rich region
CALM3	Calm3P1br		CCA CCC CAC TCC ATT CTG A	reverse	54°C	Promotor	53531649	CALM3_c.-172G>A; CALM3_c.-135G>C; CALM3_c.-226G>A	additonal primer for GC-rich region
CALM3	Calm3E1f		CCT TGA TAC CCG CGC TCC	forward	58°C	Exon 1	53531511		primerpair with Calm3I12r
CALM3	Calm3I12r		TCC CCC TTC CTT GCT ACC TAT T	reverse	58°C	Intron 1	53532003		primerpair with Calm3E1f
CALM3	Calm3I11f		GAC CAT AAA CCC AAC TCT G	forward	52°C	Promotor	53531243
CALM3	Calm3I11r		CTA ACT GTC GCT TCT GGA	reverse	52°C	Intron 1	53531776
CALM3	Calm3I13f		AGG ATG AGG CGT TTG GTC	forward	54°C	Intron 1	53531869
CALM3	Calm3I13r		TGT AGG CTT CCA GGG CAT	reverse	54°C	Intron 1	53532278
CALM3	Calm3I14f		GGA GGA GGG TCG CTT CTG	forward	52°C	Intron 1	53532094
CALM3	Calm3I14r		GCT GCC ATT CAT TTT CTT TA	reverse	52°C	Intron 1	53532562
CALM3	Calm3I15f		GGT TGT TGT ATT TGG GTT C	forward	52°C	Intron 1	53532435
CALM3	Calm3I15r		AGT GAG CAG GTG AGG TTC	reverse	52°C	Intron 1	53532871
CALM3	Calm3I16f		GGC AGT GGG AGC AGG TGG	forward	60°C	Intron 1	53532734
CALM3	Calm3I16r		GGG TAG CGG CGA GAG GAG	reverse	60°C	Intron 1	53533335	CALM3_c.3+1678C>T
CALM3	Calm3I17f		TTG AGA GAA AAC CAG CAG AC	forward	54°C	Intron 1	53533145	CALM3_c.3+1678C>T; CALM3_c.3+1795C>T; CALM3_c.3+1837C>T	also used for RFLP
CALM3	Calm3I17r		CCA GGC AGC AGT GTT AGA	reverse	54°C	Intron 1	53533586	CALM3_c.3+1678C>T; CALM3_c.3+1795C>T; CALM3_c.3+1837C>T	also used for RFLP
CALM3	Calm3I18f		TAA CTG GCT TTG GAC TTT G	forward	52°C	Intron 1	53533487
CALM3	Calm3I18r		TGG TGT CTA CTG CTC CCT	reverse	52°C	Intron 1	53534016	CALM3_c.3+2316G>C
CALM3	Calm3I19f		AGG GAG GGA GTG TGA CGG	forward	56°C	Intron 1	53533899
CALM3	Calm3I19r		TGA GAA GAC AGG ATG GGC T	reverse	56°C	Intron 1	53534248
CALM3	Calm3I110f		CAG GGT GAT GTG GCA GGG	forward	58°C	Intron 1	53534087
CALM3	Calm3I110r		CAA ATG GGT AGA ACA GGA GGG	reverse	58°C	Intron 1	53534575
CALM3	Calm3I111f		CCC TTT AGA CTT TGG ACT TT	forward	54°C	Intron 1	53534442
CALM3	Calm3I111r		GGC AGA GGA GAA GCA GAG	reverse	54°C	Intron 1	53535038
CALM3	Calm3I112f		GTT CAC GGA CCC CAA GGA	forward	56°C	Intron 1	53534896
CALM3	Calm3I112r		AGT TGC CCT GGA AGC CTG	reverse	56°C	Intron 1	53535475
CALM3	Calm3I113f		CTC CAC AGA CAC CAG TTG	forward	52°C	Intron 1	53535301
CALM3	Calm3I113r		TTA GTC ACA GGT TGG CAC	reverse		Intron 1	53535766
CALM3	Calm3I114f		CCT CCC GAA TCA CCA GAC	forward	56°C	Intron 1	53535628
CALM3	Calm3I214r		GCA AGA GCC AGG ACA GAT G	reverse	56°C	Intron 2	53536097
CALM3	Calm3I215f		ACA CCA GAG CCC ACA GTC	forward	54°C	Intron 2	53535968
CALM3	Calm3I215r		ACC AAC ACA CAG AAA AGC C	reverse	54°C	Intron 2	53536462
CALM3	Calm3I216f		CTT CCA CTA CTC TCT GTT TCC	forward	52°C	Intron 2	53536339	CALM3_c.34+663C>G
CALM3	Calm3I216r		CTG GGC TTT CTA TGC TTG	reverse	52°C	Intron 2	53536828	CALM3_c.34+663C>G
CALM3	Calm3I217f		GCT ACT CTA AAG GAC AGG GAC	forward	54°C	Intron 2	53536701
CALM3	Calm3I217r		ATG GAG CGT GTG TTG GTG	reverse	54°C	Intron 2	53537189
CALM3	Calm3I218f		TGA CCC CTG AGA ACA ACA AG	forward	54°C	Intron 2	53537010
CALM3	Calm3I218r		ACG GCT GAT GGA CTG TGT	reverse	54°C	Intron 2	53537484
CALM3	Calm3I219f		GCT TCT CCC GCT CCT GAT G	forward	58°C	Intron 2	53537347
CALM3	Calm3I219r		CCC CAG CCT CTC GCC TCT	reverse	58°C	Intron 2	53537893
CALM3	Calm3I23f		CAC TGG TCC GTT TCA TCA C	forward	56°C	Intron 2	53537683
CALM3	Calm3MI1		CCC TCT GTC CTG CTC TCT G	reverse		Exon 4	53538426
CALM3	Calm3_M1		GAA CCC CAC TGA AGC CGA GC	forward	60°C	Exon 3	53538072
CALM3	Calm3_M2		TGG CCG TCC CCG TCA ATG T	reverse		Exon 5	53538870
CALM3	Calm3E5f		ATG ACG AAC CTG GGC GAG A	forward	58°C	Exon 5	53538791
CALM3	Calm3E61r		CGG GAG GAA GAG AAA GAG CAA	reverse	58°C	Exon 6	53539173
CALM3	Calm3E62f		CGC ACT CTC TTC AAC ACT C	forward	56°C	Exon 6	53539050
CALM3	Calm3E62r		GGC ACA GGG TAT CAC AGG	reverse	56°C	Exon 6	53539487
CALM3	Calm3E63f		GGT TTG TTC CTG TTC GTT TG	forward	56°C	Exon 6	53539328
CALM3	Calm3E63r		ACT GCC CGT GTT GAC TTA CT	reverse	56°C	Exon 6	53540190
CALM3		Calm3E6S1f	TGT GCC CAT CCC AGA GCC	forward	58°C	Exon 6	53539482		sequencing primer for Calm3E63
CALM3		Calm3E6S1r	CAC CAC CCT CAG TCC TTC	reverse	56°C	Exon 6	53539550		sequencing primer for Calm3E63
CALM3		Calm3E6S2f	CTT GAG GCG GGG TGA GTG	forward	58°C	Exon 6	53539713		sequencing primer for Calm3E63
CALM3		Calm3E6S2r	CAC TCA CCC CGC CTC AAG	reverse	56°C	Exon 6	53539730		sequencing primer for Calm3E64
CALM3		Calm3E6S3r	GGC ACA TCC TCC CAA TCC	reverse	56°C	Exon 6	53539977		sequencing primer for Calm3E63
CALM3	Calm3E64f		GGG GAT TGG GAG GAT GTG	forward	56°C	Exon 6	53539958
CALM3	Calm3E64r		TTT GGG CAG GGC TTC AGG	reverse	56°C	downstream of Exon 6	53540595
CALM3		Calm3E6S3f	TCC GCA ACC TGG CTT CTG	forward	56°C	Exon 6	53540135		sequencing primer for Calm3E64
CALM3		Calm3E6S4f	ATC TTC TCG TCC ACC CTG	forward	54°C	Exon 6	53540307		sequencing primer for Calm3E64
CALM3		Calm3E6S4r	ACG CCT ACC TGC CCT TAC	reverse	54°C	Exon 6	53540404		sequencing primer for Calm3E64
PVRL2	PVRL2_P1f		AAT GCC AGT CAA TCA CAG TCT C	forward	60°C	Promotor	52365933	PVRL2_c.-1268G>C; PVRL2_c.-1222G>T; PVRL2_c.-1077A>G; PVRL2_c.-1075G>C
PVRL2	PVRL2_P1r		GGA TTC TAC ACC CGC TGC TC	reverse	60°C	Promotor	52367297	PVRL2_c.-974_-975delGA
PVRL2		PVRL2_P1S1f	CGA GGA GGT TGG GAA GAT AG	forward	60°C	Promotor	52366293	PVRL2_c.-1268G>C; PVRL2_c.-1222G>T; PVRL2_c.-1077A>G; PVRL2_c.-1075G>C; PVRL2_c.-974_-975delGA	sequencing primer for PRR2_P1
PVRL2		PVRL2_P1S1r	C CGC ACC ATC TCC TTA CTG	reverse	55°C	Promotor	52366450	PVRL2_c.-974_-975delGA	sequencing primer for PRR2_P1
PVRL2		PVRL2_P1S2f	CAC AGA TGC AGG GAG CGA G	forward	55°C	Promotor	52366611		sequencing primer for PRR2_P1
PVRL2		PVRL2_P1S2r	TTC CTG GTG GTC TTC CTA TC	reverse	55°C	Promotor	52366710		sequencing primer for PRR2_P1
PVRL2		PVRL2_P1S3f	GCC TGG ACA AAC TGA ACT C	forward	55°C	Promotor	52367001		sequencing primer for PRR2_P1
PVRL2		PVRL2_P1Del_f	GCA GAG ATT AGA AAG AGA TGA G	forward	60°C	Promotor	not in Btau4.0	PVRL2_c.-974_-975delGA	primer for sequencing del promotor
PVRL2		PVRL2_P1Del_r	GAC TGT CTC CGC CTC CAC	reverse	60°C	Promotor	52367100	PVRL2_c.-974_-975delGA	primer for sequencing del promotor
PVRL2	PVRL2_P1I1f		TCG TGG AGG CGG AGA CAG	forward	55°C	Promotor	52367081
PVRL2	PVRL2_P1I1r		GCC TCA GAC TCC CAA CTC	reverse	55°C	Intron 1	52367893	PVRL2_c. -10C>T; PVRL2_c.90+53C>T
PVRL2		PVRL2_P1I1Sf	GTC AAG TAG TCC GAA GCC AG	forward	58°C	Promotor-Exon 1	52367465	PVRL2_c. -10C>T; PVRL2_c.90+53C>T	sequencing primer for PRR2_P1I1
PVRL2		PVRL2_P1I1Sr	GGC TTT CTC GGC TCT GCT G	reverse	58°C	Exon 1	52367550		sequencing primer for PRR2_P1I1
PVRL2	PVRL2_I1E2f		TTC CTC AAA CTG TCT TAT CTG G	forward	60°C	Inton 1	52380886	PVRL2_c.392G>A
PVRL2	PVRL2_I1E2r		GTG TAG TTG CCC TCG TCC TC	reverse	60°C	Exon 2	52381407	PVRL2_c.392G>A
PVRL2	PVRL2_I29f		GGC TGT CCT TCG TCA ATA C	forward	52°C	Intron 2	52381290
PVRL2	PVRL2_I29r		CAA CCG CCC AGC TCA CTC	reverse	52°C	Intron 2	52381834	PVRL2_c.392G>A
PVRL2	PVRL2_I28f		AGA TGG TTG AGC CCC TAC	forward	52°C	Intron 2	52381680
PVRL2	PVRL2_I28r		CCT CCC CTA CTC AGA ATC	reverse	52°C	Intron 2	52382218
PVRL2	PVRL2_I27f		GGG AGC ACA GAT CAC AAA TG	forward	52°C	Intron 2	52382123
PVRL2	PVRL2_I27r		CTA GCC TCC TGT CTC TTC	reverse	52°C	Intron 2	52382628
PVRL2	PVRL2_I264f		GTC AAG TCT CGC CGT GTA AG	forward	60°C	Intron 2	52382493
PVRL2	PVRL2_I264r		GGA GTT GCT GGA AGA AGG TG	reverse	60°C	Intron 2	52383612
PVRL2		PVRL2_I2S1f	CTT GGC AGT GAA AAC ATG GAG	forward	60°C	Intron 2	52382802		sequencing primer for PRR2_I264
PVRL2		PVRL2_I2S1r	TTG AAA CCG TCT TAT GGC TC	reverse	58°C	Intron 2	52382895		sequencing primer for PRR2_I264
PVRL2		PVRL2_I2S2f	AGC AAC GAA GAC CCA GAG CAG	forward	58°C	Intron 2	52383188		sequencing primer for PRR2_I264
PVRL2		PVRL2_I2S2r	ACC TTT GTC TAC TCT TCT GAT G	reverse	54°C	Intron 2	52383302		sequencing primer for PRR2_I264
PVRL2	PVRL2_I23f		TAG CGA AAT GTG GAA GAG TTA G	forward	55°C	Intron 2	52383511	PVRL2_c.486+2143C>T
PVRL2	PVRL2_I23r		CCA CTG CGG GGT CTT TAG	reverse	55°C	Intron 2	52384017	PVRL2_c.486+2143C>T
PVRL2	PVRL2_I22f		CAC TTA CTA CCA GGC ACC AG	forward	60°C	Intron 2	52383821
PVRL2	PVRL2_I22r		GAA AAG CCA AAG CAG AAC AAT G	reverse	60°C	Intron 2	52384318
PVRL2	PVRL2_I21f		ATC TCC ATT GCC TTT ATC TCA C	forward	52°C	Intron 2	52384204	PVRL2_c.486+2941A>C
PVRL2	PVRL2_I21r		GGC AGG CGG ATT CTT TAC	reverse	52°C	Intron 2	52384647	PVRL2_c.486+2941A>C
PVRL2	PVRL2_I2E3f		CTC GGA AGT GAA GCC CTG	forward	55°C	Intron 2	52384578
PVRL2	PVRL2_I2E3r		CAG ATG ACC TTG ACA CCG T	reverse	55°C	Exon 3	52385050
PVRL2	PVRL2_E3I3f		TCC TGG CTC TCA CCC TTG	forward	55°C	Exon 3	52384920
PVRL2	PVRL2_E3I3r		AAA TGT GTA AAA CTG ACC CTT G	reverse	55°C	Intron 3	52385331
PVRL2	PVRL2_I33f		CCA TTG TCT ACA CTA GCT TC	forward	55°C	Intron 3	52385239
PVRL2	PVRL2_I33r		ATT GAC AGC AGC ACA GTA TG	reverse	55°C	Intron 3	52385711	PVRL2_c.783+466C>T
PVRL2	PVRL2_I32f		TGA ATT GGC TCC CTG GAC	forward	52°C	Intron 3	52385591
PVRL2	PVRL2_I32r		ATG CCC AGA ACA GAT TAG AG	reverse	52°C	Intron 3	52386039
PVRL2	PVRL2_I31f		CCC CAG ACA ATG CCT TCA G	forward	55°C	Intron 3	52385990
PVRL2	PVRL2_I31r		GCC CCT CCT CCC TCA GAC	reverse	55°C	Intron 4	52386440
PVRL2	PVRL2_I41f		CTG GGT CTG AGG GAG GAG	forward	55°C	Intron 4	52386746	PVRL2_c.901+778A>G
PVRL2	PVRL2_I41r		ACA TCG GTG AGG TGG GTG	reverse	55°C	Intron 5	52387653
PVRL2	PVRL2_I59f		AC CTT CAT CTG CAC CGT CAC	forward	55°C	Exon 5	52387458
PVRL2	PVRL2_I59r		GGC ACT CCA CGC TCT CAC	reverse	55°C	Intron 5	52388049	PVRL2_c.1050+665G>A
PVRL2	PVRL2_I58f		GTG TGT GTT GGG ATG TTT GTG	forward	55°C	Intron 5	52387899	PVRL2_c.1050+665G>A
PVRL2	PVRL2_I58r		CAT CTC CCT GGC AAG TGT C	reverse	55°C	Intron 5	52388505
PVRL2	PVRL2_I57f		TGG AGA CAG GTG GAA GCA G	forward	55°C	Intron 5	52388348
PVRL2	PVRL2_I57r		TCA TCG CTG TAT TCC CAA C	reverse	55°C	Intron 5	52388847
PVRL2	PVRL2_I56f		AGA CAT GCT ACA AGA ACC TC	forward	55°C	Intron 5	52388628
PVRL2	PVRL2_I56r		CTT TCG TGG CTG TGT ATT TC	reverse	55°C	Intron 5	52389069
PVRL2	PVRL2_I55f		GCA CAC CCA CCT GAG AAA C	forward	55°C	Intron 5	52388953
PVRL2	PVRL2_I55r		GCG TGA GCC CCA AAC TGA	reverse	55°C	Intron 5	52389519
PVRL2	PVRL2_I54f		TCA CAC ACC TAC AGA TGG AC	forward	55°C	Intron 5	52389303
PVRL2	PVRL2_I54r		GTG AAG GCG GGA AAG ACT G	reverse	55°C	Intron 5	52389707
PVRL2	PVRL2_I53f		GCA CCT CCA AAA TAC TAC CTT C	forward	60°C	Intron 5	52389607
PVRL2	PVRL2_I53r		GAG CCT GAC TGG GAG AGA AC	reverse	60°C	Intron 5	52389980
PVRL2	PVRL2_I52f		GTT CCA GCC CCT CCA ATG TC	forward	55°C	Intron 5	52389895
PVRL2	PVRL2_I52r		GCC ACA AAG AAG CAG AGA TG	reverse	55°C	Intron 5	52390311
PVRL2	PVRL2_I51f		GTG CTC AGT CTC CTC AGT TC	forward	60°C	Intron 5	52390220	PVRL2_c.1050+2783G>C;PVRL2_c.1050+2791G>A; PVRL2_c.1050+2801G>A
PVRL2	PVRL2_I51r		GGA AAC AAC AGC TCG CTA CC	reverse	60°C	Intron 5	52390593
PVRL2	PVRL2_I5Ef		CGA GGG TGT GAT GAT GCC AG	forward	60°C	Intron 5	52390479
PVRL2	PVRL2_I5Er		AGC CAG AAG CAG CAG CAC	reverse	60°C	downstream of Exon 6	52391361	PVRL2_c.1177C>G
PVRL2		PVRL2_I5ESf	GCA GGA GAC GCA GGA GAC	forward	55°C	Intron 5-Exon 6	52390746	PVRL2_c.1177C>G; PVRL2_c.1278+232C>T	sequencing primer for PRR2_I5E
PVRL2		PVRL2_I5ESr	CAT ATT TTG GAC TCT GCG AC	reverse	55°C	Exon 6	52390897		sequencing primer for PRR2_I5E
HAMP	HAMP_P1f		GGG TCG GTG GCT GAG AAG	forward	55°C	Promotor	45418421
HAMP	HAMP_P1r		GTC ACC ACT CTC TAG GAT AG	reverse	55°C	Promotor	45418823
HAMP	HAMP_P2f		CCA ACC TCA ATC CAG TGC C	forward	55°C	Promotor	45418749
HAMP	HAMP_P2r		ACC ACG GAC ACA CGC CTC	reverse	55°C	Promotor	45419166
HAMP	HAMP_P3E1f		ATG TCA GGG AAA GTG TCT C	forward	52°C	Promotor	45419115
HAMP	HAMP_P3E1r		ACA AGG AGC AGA AGG CAG	reverse	52°C	Exon 1	45419468
HAMP	HAMP_E13f		CAG ACG GCA CAA TGG CAC	forward	55°C	Exon 1	45419411
HAMP	HAMP_E13r		GGG CAG CAG GAA TAA ATA AG	reverse	55°C	Exon 3	45420760
HAMP		HAMP_I1f	GCA GAG GGC AGA GGG AGA C	forward	60°C	Intron 1	45419576		sequencing primer for HAMP_E13
HAMP		HAMP_I1r	CCA TCT CTG TGC TCT GAA C	reverse	55°C	Intron 1	45419663		sequencing primer for HAMP_E13
HAMP		HAMP_I2f	TGG TGG GAG AGT AAT GGT G	forward	55°C	Intron 1	45419897		sequencing primer for HAMP_E13
HAMP		HAMP_I2r	CTC GGT CTC TGC TGG CTG	reverse	55°C	Intron 1	45419993		sequencing primer for HAMP_E13
HAMP		HAMP_I3f	CAG AGA GGG GAG GAG ACA G	forward	60°C	Intron 1	45420244		sequencing primer for HAMP_E13
HAMP		HAMP_I3r	CCT CTC GTT CGG ACC TTT C	reverse	55°C	Intron 1	45420326	HAMP_c.86+430G>A	sequencing primer for HAMP_E13
HAMP	HAMP_E3Ef		AGA CAC CCA CTT TCC CAT C	forward	55°C	Exon 3	45420624	HAMP_c.366+12G>A; HAMP_c.366+109G>A
HAMP	HAMP_E3Er		TTC CTT GCG ACC TCC CAG	reverse	55°C	downstream of Exon 3	45420949
CDH1	CDH1_Exf		CAT AGA CAA CCA GAA CAA AGA C	forward	58°C	Exon 13	35134575	CDH1_c.2092G>T; CDH1_c.2102C>T; CDH1_c.2164+356C>T; CDH1_c.2164+443T>C
CDH1	CDH1_Exr		CCC TAT GTA ACT GGC TCA AG	reverse		Exon 15	35136248	CDH1_c.2295+298C>T; CDH1_c.2295+547A>T
CDH1	CDH1_I13r		TGG ACC TCT GGG GAG ACT G	reverse	55°C	Intron 13	35135077		sequencing primer for CDH1_Ex
CDH1	CDH1_E14r		GCA GAA GCA GCA AAA TAA GGA C	reverse	55°C	Exon 14	35135410		sequencing primer for CDH1_Ex
