# Supplementary material for: Identification of a two-marker-haplotype on Bos taurus autosome 18 associated with somatic cell score in German Holstein cattle
Source: BMC Genet. 2009 Sep 2;10:50. doi: 10.1186/1471-2156-10-50 (PMC2753619; doi:10.1186/1471-2156-10-50)
Supplement: Additional file 3 — Primer table genotyping. Summary of primers used for genotyping microsatellites, including primer sequence and position in Btau4.0. [file 1471-2156-10-50-S3.xls]

## Sheet: Primer Table Genotyping
marker	orientation	sequence	position in Btau4.0 (NC_007316.3 )
BMS2639	forward	ATATCGTTTTCAGATTTCTTTTGC	42994740
	reverse	GAGAGATAAATTGGGAGTTTGAGA	42994567
DIK4960	forward	GGTGGAGGGGAAACCTCA	43356062
	reverse	TGAGCTGGGACACCTTCCT	43355846
BMON117	forward	AGATAGGGCCGTGATACTGTGT	44392596
	reverse	CTCTACCATCCAGCACCCTAAT	44392806
DIK4672	forward	ATGCCCATCGAAATGGATAA	45322837
	reverse	ACGTTGCTGCAAATGACACT	45322953
BMS833	forward	CCATGAGGACTGCCAAAAAT	47987791
	reverse	TAAAGGCCTCTCTTGAAATTCC	47987904
DIK4232	forward	TTGTGAGGTAAAGGGACATGA	49324663
	reverse	GCCAGATTTGCCAACTGTTT	49324819
BB710	forward	CTCCATGCCAATCAATCAAG	50486396
	reverse	CTCCCTTCAGAAACAGATGC	50486153
DIK3014	forward	CCAGTAGCCACCACAGGAGT	52834869
	reverse	GTACCCCCTGAAGTCCCATT	52835001
DIK4234	forward	TGTGGGATTTGTGTTTACCTGA	53270110
	reverse	GGCTCAGCCTCCAGCTAAC	53270311
DIK4569	forward	TCC CCC TAA GGC TCA GAG TT	62033098
	reverse	CTA ACT TCC CCT TCG GAA CC	62032894
DIK4943	forward	AGA CAG GGC CTG ATG AAT GT	62350986
	reverse	CCC ACC TCT CAC AAC ACA CA	62351083
DIK5075	forward	TTG AGG GCA CAG CGT GTT AG	62695700
	reverse	GGC ACA GAC AGA CGG AGT CAG C	62695423
BM6507	forward	ACT TAG CAC AAT GCC CTC TAG G	63006048
	reverse	ATG TTA TTC CAT CAG GAG GAG C	63005888
DIK5235	forward	TCG TGT GCT GTT CAT TGT CA	63729951
	reverse	TCA GCA GGC AGG TCC TTT AT	63730138
DIK4013	forward	GAA ATT TGT GAC CCC TGC AT	65553439
	reverse	CTA AAG CTC TGC CTC CCA AG	65553287
