# Supplementary material for: Identification of a two-marker-haplotype on Bos taurus autosome 18 associated with somatic cell score in German Holstein cattle
Source: BMC Genet. 2009 Sep 2;10:50. doi: 10.1186/1471-2156-10-50 (PMC2753619; doi:10.1186/1471-2156-10-50)
Supplement: Additional file 4 — Polymorphisms. Summary of polymorphisms identified by comparative sequencing including polymorphism name, accession number and sequence information for 200 nucleotides surrounding the polymorphism. [file 1471-2156-10-50-S4.xls]

## Sheet: Polymorphisms
polymorphism	NCBI accession number	gene	provisional RefSeq	putative location	sequence -100	polymorphism	sequence +100	genome assembly	coordinate -100	coordinate SNP	coordinate +100
CDH1_c.2092G>T	rs41862199	CDH1	NM_001002763.1	Exon 13	AATCAATCTCAAGCTCATAGACAACCAGAACAAAGACCAGGTGACCACACTTGATGTGCACGTGTGTGACTGTGATGGGATCGTCAGCAACTGCAGGAAG	G/T	CCACGGCCTTTGYTGAAGCAGGATTGCAAGTTCCCGCCATCCTGGGGATCCTCGGAGGCATCCTTGCTTTTCTGAGTAAGTACTGCTGGCGAGTGTTCCA	Btau4.0 (NC_007316.3)	35134560	35134660	35134760
CDH1_c.2102C>T	rs41862198	CDH1	NM_001002763.1	Exon 13	CTCATAGACAACCAGAACAAAGACCAGGTGACCACACTTGATGTGCACGTGTGTGACTGTGATGGGATCGTCAGCAACTGCAGGAAGKCCACGGCCTTTG	C/T	TGAAGCAGGATTGCAAGTTCCCGCCATCCTGGGGATCCTCGGAGGCATCCTTGCTTTTCTGAGTAAGTACTGCTGGCGAGTGTTCCAGCCTTTTGCTTCT	Btau4.0 (NC_007316.3)	35134573	35134673	35134773
CDH1_c.2164+356C>T	ss141026736	CDH1	NM_001002763.1	Intron 13	CAGAAACCTTGAGGCTGATACAGCCCTTGTCGCAAACCATCAACAGCTCTAACTCAGAATCAAAGCCACAGTCTCCCCAGAGGTCCACAAGAGGTCCCTC	C/T	GCTGACCTGGCCTTTCCTTAATCACACCAATTTGCTCCTGCTGCAAGGCCTTTACTTGGACCATTTCTGCTCCCGGAGTACTTTGCYCCAGATTTTGAGA	Btau4.0 (NC_007316.3)	35134991	35135091	35135191
CDH1_c.2164+443T>C	rs41862197	CDH1	NM_001002763.1	Intron 13	CAAGAGGTCCCTCYGCTGACCTGGCCTTTCCTTAATCACACCAATTTGCTCCTGCTGCAAGGCCTTTACTTGGACCATTTCTGCTCCCGGAGTACTTTGC	C/T	CCAGATTTTGAGAAATGGCTGATGGGTTTAAGGTCCAATTAAAGACCACACTTGAGGTCACGTGTACTTGTCTACTGTGTTGTGCTGCATATATTAACTT	Btau4.0 (NC_007316.3)	35135078	35135178	35135278
CDH1_c.2295+298C>T	ss141026739	CDH1	NM_001002763.1	Intron 14	ACTCAGATAGGTTCCAAGTAATTCCTGCCTTCTTTGTCCCGGAAAAGTACACTTAAAGCCTTTGCCTCTGTCACATGTTTTAATGTTCCATTGGTCAAAG	C/T	AAGTCAAAGGATAAAGCCCCACATAAATAGATTTCTGTTCTTTTCACAGAGGATACGGTGGGAAAGGAGTGAATATTTGTTGAATAATAATCTAATAATC	Btau4.0 (NC_007316.3)	35135718	35135818	35135918
CDH1_c.2295+547A>T	rs41862196	CDH1	NM_001002763.1	Intron 14	GTTCCTCACAAGGCTTTTATGTTATATCTCCTTCCAGTGCTTTTTTGGAGATTCATAGGTTGAGAACTACCATTTCAGGAAAACAAACAAACAAACAAAC	A/T	GCTATTTCAGATTACATTGGTACATGGTTGTAGATATCATACAGCTGACACTTAAGGCCTCATCCAGTACTATAATATGTAAACCATATATGACCCTGTG	Btau4.0 (NC_007316.3)	35135967	35136067	35136167
HAMP_c.86+430G>A	ss141026740	HAMP	NM_001114508.1	Intron 1	ACTTAAAACAAGGAAATATTTGTGTTTAGGAAATGCTATTCCATGAATAACGTAAAAGATGGTGGGAGAGTAATGGTGGGGTTGGCTATTTTGTGAGAAA	G/A	TGTTATTTGACCTATTTGGGAGGATAAGAGAAGGGGGCAGCCAGCAGAGACCGAGGTGGGGGCAAGCACGGTGGACCCGAGGAGCAGAGGGCTGGGTGAG	Btau4.0 (NC_007316.3)	45419838	45419938	45420038
HAMP_c.366+12G>A	ss141026743	HAMP	NM_001114508.1	downstream of Exon 3	CCCTCCTCCCTTATTTATTCCTGCTGCCCTCCAACACTCGATGAATAGTCTTGAAATAAAATGGCTGGTTCCAGCTCCTGTTTTCCAAACCAGAGTCTCT	G/A	TTGTCTTTGCTCCCTGCCCAGGTCTAGGCCAGAGGCTTGTCTTGGGCCCTGTCTCGGAGGGCCAGTCCTCCTCGGTGGGGTGTGCAGGGTCTGTGTRTAC	Btau4.0 (NC_007316.3)	45420732	45420832	45420932
HAMP_c.366+109G>A	ss141026745	HAMP	NM_001114508.1	downstream of Exon 3	TCTRTTGTCTTTGCTCCCTGCCCAGGTCTAGGCCAGAGGCTTGTCTTGGGCCCTGTCTCGGAGGGCCAGTCCTCCTCGGTGGGGTGTGCAGGGTCTGTGT	G/A	TACTGGGAGGTCGCAAGGAAGCTTGGTGAAGGATATGTTTTCTCTTCTTCCCCTACTTCAAAAGACCTTGAATTTACTTTGCAACAGCAGGGAGTGAAAG	Btau4.0 (NC_007316.3)	45420829	45420929	45421029
PVRL2_c.-1268G>C	ss141026747	PVRL2	NM_001075210.1	Promotor	GCTGGGAGCGGTCTGTGCTGCCCCCTGGCGGAAGGCTGCAGTAAGGAGATGGTGCGGACCAGATGCAGGAGCAGCGGGCTGCGGGATGGAGAGAGGTCAA	G/C	AGAGACGCAGAGAGAAACCAGAGACACTGAAAGAAACACAGAAACKCACCGAGAAACACAGGGACAGAGAAAGACACAGAGATAGAAACCCACAGAGTGA	Btau4.0 (NC_007316.3)	52366394	52366494	52366594
PVRL2_c.-1222G>T	ss141026748	PVRL2	NM_001075210.1	Promotor	AGATGGTGCGGACCAGATGCAGGAGCAGCGGGCTGCGGGATGGAGAGAGGTCAASAGAGACGCAGAGAGAAACCAGAGACACTGAAAGAAACACAGAAAC	G/T	CACCGAGAAACACAGGGACAGAGAAAGACACAGAGATAGAAACCCACAGAGTGACAGGGGTCAGGACAGACACAGATGCAGGGAGCGAGAGAGACAGAGC	Btau4.0 (NC_007316.3)	52366440	52366540	52366640
PVRL2_c.-1077A>G	ss141026751	PVRL2	NM_001075210.1	Promotor	CACAGAGTGACAGGGGTCAGGACAGACACAGATGCAGGGAGCGAGAGAGACAGAGCCAGAGTCAAAGGGATGAAAAAAGACAAGAACCAAGTGACACAGA	A/G	ASAGTGATAGGAAGACCACCAGGAAGAAAGAGACCAGAAACACGATGCGACACCGAAACGTGAAAACTGAAAGACCCAGAGATAAACACAGGGACGGAAA	Btau4.0 (NC_007316.3)	52366585	52366685	52366785
PVRL2_c.-1075G>C	ss141026752	PVRL2	NM_001075210.1	Promotor	CAGAGTGACAGGGGTCAGGACAGACACAGATGCAGGGAGCGAGAGAGACAGAGCCAGAGTCAAAGGGATGAAAAAAGACAAGAACCAAGTGACACAGARA	G/C	AGTGATAGGAAGACCACCAGGAAGAAAGAGACCAGAAACACGATGCGACACCGAAACGTGAAAACTGAAAGACCCAGAGATAAACACAGGGACGGAAAAA	Btau4.0 (NC_007316.3)	52366587	52366687	52366787
PVRL2_c.-974_-975delGA	ss141026797	PVRL3	NM_001075210.1	Promotor	AGTGATAGGAAGACCACCAGGAAGAAAGAGACCAGAAACACGATGCGACACCGAAACGTGAAAACTGAAAGACCCAGAGATAAACACAGGGACGGAAAAA	GA/-	GAGGCAGAGAGACTCACAAAGACAGAGACACTAAAAGACAGGAATCTAAAAAGACACGACGCGGTGACTCCTAAAGTCTCAGGCAGAGATTAGAAAGAGATG	Btau4.0 (NC_007316.3)	52366688	not included in Btau4
PVRL2_c. -10C>T	ss141026754	PVRL2	NM_001075210.1	Exon 1	CCGGCCGGCAGCCGAAGCCACTCAGGCACCTACTCGTCTGCCCAGTCGATTGGCGCACGCAGAGTGGCCCTCAGGCCCCTGCCCGGGCCCAGTCCCTCCC	C/T	GGGACCCCCATGGCCCGGGCCGCAGCCCTCCGGCCGTTGAGATTGTCGCCGCCGACGCTGCCTCTACTGCCGTTGCTGCTGCTCCTGCTCCGGGAAACCG	Btau4.0 (NC_007316.3)	52367565	52367665	52367765
PVRL2_c.90+53C>T	ss141026757	PVRL2	NM_001075210.1	Intron 1	CGACGCTGCCTCTACTGCCGTTGCTGCTGCTCCTGCTCCGGGAAACCGGTGAGAGAACGCAGACGCCTACCCGCCGCGCGCGAAACCATCCTTTTCCCTA	C/T	CCCCAGCAGGAGGGTCGCTACGATCAGGCGAGACTACCCCCATCTTTCCTTCTCTCAGAGTTGGGAGTCTGAGGCCCGGGGAGAATTGAGGGCAGGGAGC	Btau4.0 (NC_007316.3)	52367718	52367818	52367918
PVRL2_c.91-12insTC	ss141026802	PVRL3	NM_001075210.1	Intron 1	TGCATTTCCAGGGTGGGGTGGAGGGGGCCCCCTCCCATGATGGCTCTGCCTGGCCCAGGGATTTCTAGGTACTTCCCCGACCCGACATCTCTCTCTCTCTC	-/TC	CCTCTCTCCCCAGGAGCCCAGGATGTGCGAGTTCAGGTCGCCGCTGAGGTGCGGGGCAACCTGGGGGACACGGTAGAGCTGCCGTGCCACCTGCTGCCTTC	Btau4.0 (NC_007316.3)	52380961	52381061	52381161
PVRL2_c.392G>A	rs41884977	PVRL2	NM_001075210.1	Exon 2	CCGAAGGCAAACAGAACGTGGCCATCTTCCACCCCCAGTATGGTCGCAGCTTCCCCAGCCCGAAGCCCGGCAAGGAGCGGCTGTCCTTCGTCAATACTGC	A/G	CCGAGCTCGGGGGCCGGGCAAGGCTCGGAGCTGGAGGTGCGGGACGCCACGCTGTCCCTCCGGGGGCTGACGGTGGAGGACGAGGGCAACTACACTTGCG	Btau4.0 (NC_007316.3)	52381212	52381312	52381412
PVRL2_c.486+2143C>T	ss141026758	PVRL2	NM_001075210.1	Intron 2	AGCGAAATGTGGAAGAGTTAGGGAAGGCATCTTTTCAAAGGATGCTATTTCTTGCTAAATCTTGGCGGTCCCCTGGGGTCCCACCTTCTTCCAGCAACTC	C/T	GAAGAAGCCACATCACTCTGGATACGTTCCCCCGGCTCTGAGCTGCAGAGAGTTGGAGAAGTGTACCCTGTAATGTCCCTCAGTACACACTTCCCTTCCC	Btau4.0 (NC_007316.3)	52383512	52383612	52383712
PVRL2_c.486+2941A>C	rs41884976	PVRL2	NM_001075210.1	Intron 2	TGGCTTTTCGCTTAAAATCACAGCTTCATCCAGGCTTGTGGACACCGTCTGCTTTACTAGCAGAACAGAACAGCGAATGCATTGTACTATAATGGCTAAC	A/C	CTTAGATAGCACAGTGAGTGTCAAGCACTGTCCAAAGCGCTTTATATGTCGATTTATTTCATCTCTGTGGTGGGTCCTATTACTGTCCCCACTTTACAAA	Btau4.0 (NC_007316.3)	52384310	52384410	52384510
PVRL2_c.783+466C>T	ss141026761	PVRL2	NM_001075210.1	Intron 3	CTGGCTTCCATGGACCCCAGTTGACACTGCTCCTTCACTGTCCTATCAACTACTCTGTCTACTCGGTCCAACCCAGTATTGTTTACGCACACACCCCCCC	C/T	GTTCATACTGTCTGAATTGGCTCCCTGGACACTGTCTATACTGACTCGCCTGGGGTCTCTACACCAACTTCTGCCCCGAATGTGAGCACACTGGCCCCTG	Btau4.0 (NC_007316.3)	52385478	52385578	52385678
PVRL2_c.901+778A>G	ss141026762	PVRL2	NM_001075210.1	Intron 4	TCCTAGGTCTGAGGGAGGAAGGGCTGGGGGAGGAGGACTCCTGGGTCTGAGGGAGGAGGGGCTGGGGGCTGGATCCTGGGTCTGGGGAAGAGGGGCTGGG	A/G	GCCCAGACTCCTGTGTCATGAGAAAGGAACACCCGAGGCCTGAAAACGTAAGTCCCCCAGGAGGAGGGAGCTGGCAGTTTGGGGTGTCAAGGAGTAAGTT	Btau4.0 (NC_007316.3)	52387071	52387171	52387271
PVRL2_c.1050+665G>A	ss141026764	PVRL2	NM_001075210.1	Intron 5	TTGGAAACAGTGGCTGGTGTGTCTGGCAGTCAGAAGTGCTCTGAGTCTCCCTGATGGGACCCAAGATACACAGCCAGAGAGGGAAAAAGTGAAAGGAAAC	G/A	AAGCCCAGGTGCGGGCTGATGGAAATGGGGTTGAAATCACAACTGTAGACTGTGATGCTTACAGGGAGCCAGAGGGCCTTGGTGTGCCCCCCCATCTCAG	Btau4.0 (NC_007316.3)	52388089	52388189	52388289
PVRL2_c.1050+2783G>C	ss141026767	PVRL2	NM_001075210.1	Intron 5	GGGAATGCTGGGGGTGCTCAGTCTCCTCAGTTCCCTTCTCTCAAGTGCTCAGAGCTTTGGGATCAAACAGCCTCAGGCTCAAACCCATCTCTGCTTCTTT	G/C	TGGCTGGGTCAGCCACAGGATTCTGTGACCCTGACCTCAGAGTTTCTGAGAGGGAGTGGCAAATTCAGATGCCTACAGGGTCCTGGCGAGTGACAGGGTG	Btau4.0 (NC_007316.3)	52390207	52390307	52390407
PVRL2_c.1050+2791G>A	ss141026768	PVRL2	NM_001075210.1	Intron 5	TGGGGGTGCTCAGTCTCCTCAGTTCCCTTCTCTCAAGTGCTCAGAGCTTTGGGATCAAACAGCCTCAGGCTCAAACCCATCTCTGCTTCTTTSTGGCTGG	G/A	TCAGCCACARGATTCTGTGACCCTGACCTCAGAGTTTCTGAGAGGGAGTGGCAAATTCAGATGCCTACAGGGTCCTGGCGAGTGACAGGGTGGCCAGGTG	Btau4.0 (NC_007316.3)	52390215	52390315	52390415
PVRL2_c.1050+2801G>A	ss141026770	PVRL2	NM_001075210.1	Intron 5	CAGTCTCCTCAGTTCCCTTCTCTCAAGTGCTCAGAGCTTTGGGATCAAACAGCCTCAGGCTCAAACCCATCTCTGCTTCTTTSTGGCTGGRTCAGCCACA	G/A	GATTCTGTGACCCTGACCTCAGAGTTTCTGAGAGGGAGTGGCAAATTCAGATGCCTACAGGGTCCTGGCGAGTGACAGGGTGGCCAGGTGTGGAACTCTG	Btau4.0 (NC_007316.3)	52390225	52390325	52390425
PVRL2_c.1177C>G	ss141026772	PVRL2	NM_001075210.1	Exon 6	GAGTCAGGAAGATTCCCTGGAGGAGGAAATGGCAGCCCACTCCAGTATTCTTCCCCAGAGAATCCCATGGACAGAGGAGCCTGGCAGGCTGCAGTCCATG	C/G	GGTCGCAGAGTCCAAAATATGGCTGAGTGACTGAGCAATCCCTCTGCAGTGGAAGCACGGAGTCTTAACCATTAAACGGCCAGGGAATCCGTAGCAATTT	Btau4.0 (NC_007316.3)	52389892	52389992	52390092
PVRL2_c.1278+232C>T	ss141026774	PVRL2	NM_001075210.1	downstream of Exon 6	TCCCTCCTCTCCCCGCCTCCCCGTCCTCTGTCCCACGTGGCGCCACCTCCCCAGTTCCCTGCCCTGCCCTGCTGTGTCCTGTCCCCCCAGCCCCCACCTC	C/T	AGATGTCTCCTCTTGACCTCGTGTCTCCCTCTCTCTCTCTCTCTCACCCCTCTTCTCTCTCCTCAGACACCCCCCGGGCCTCGCCTCAAGGCGCAGGCCC	Btau4.0 (NC_007316.3)	52391109	52391209	52391309
CALM3_c.-226G>A	ss141026777	CALM3	NM_001046249.1	Promotor	GTGCGCGCGCGCGCGCGCGGCCGACCATAAACCCAACTCTGTGAGGAGTGAGAGAGCCGCGGGCCCGACAGTCCGGAGAGAGGCGCGGAGGGATCCGTGG	G/A	AGCCGCAGTGCGGCGGCGCGCGGGCCGGGCGGGGCGGGGCCGGGCGAGGCGGGRCGCGCGCGGCGGCCGTTGAGGGACCGTTGGGGCGGGSGGCGGCGGC	Btau4.0 (NC_007316.3)	53531221	53531321	53531421
CALM3_c.-172G>A	ss141026779	CALM3	NM_001046249.1	Promotor	AGCCGCGGGCCCGACAGTCCGGAGAGAGGCGCGGAGGGATCCGTGGRAGCCGCAGTGCGGCGGCGCGCGGGCCGGGCGGGGCGGGGCCGGGCGAGGCGGG	G/A	CGCGCGCGGCGGCCGTTGAGGGACCGTTGGGGCGGGSGGCGGCGGCGCGGCGGCGCGCGCTGCAGGCAGTGAGTGTGGAGGCGCAGACGCGCGGCGGAGC	Btau4.0 (NC_007316.3)	53531267	53531367	53531467
CALM3_c.-135G>C	ss141026780	CALM3	NM_001046249.1	Promotor	GATCCGTGGRAGCCGCAGTGCGGCGGCGCGCGGGCCGGGCGGGGCGGGGCCGGGCGAGGCGGGRCGCGCGCGGCGGCCGTTGAGGGACCGTTGGGGCGGG	G/C	GGCGGCGGCGCGGCGGCGCGCGCTGCAGGCAGTGAGTGTGGAGGCGCAGACGCGCGGCGGAGCTCGAGCTGCTGCAGCTGCTGCCGCCGCCGGAGGAACC	Btau4.0 (NC_007316.3)	53531312	53531412	53531512
CALM3_c.-682A>C	ss141026783	CALM3	NM_001046249.1	Promotor	CCCGCCACCCCGAGGGCCCATTTGGGGGCGGGGCTTCCAGACCAGCATTTTGGATTGCACCATGTTCCACCTGTCGGAGGGGAGAACCAAGAAAGTACTT	A/C	GAGGGCCCATTTGGGGGCGGGGCTTCCAGACCAGCATTTTGGATTGCACCATGTTCCACCTGTCGGAGGGGAGAACCAAGAAAGTACTTMTGCACCTTYC	Btau4.0 (NC_007316.3)	53530765	53530865	53530965
CALM3_c.-673T>C	ss141026784	CALM3	NM_001046249.1	Promotor	CCGAGGGCCCATTTGGGGGCGGGGCTTCCAGACCAGCATTTTGGATTGCACCATGTTCCACCTGTCGGAGGGGAGAACCAAGAAAGTACTTMTGCACCTT	T/C	CGCCATCCTTTTTACCATTCCCTGACCACGAAGACGATGTATTTGCTTCTCTAACAGTCACACAATTTCCCCCTTCCCCTCGTTACGCCTCACGGTTCCA	Btau4.0 (NC_007316.3)	53530774	53530874	53530974
CALM3_c.-798_-787delGCTGAACCTTGA	ss141026799	CALM4	NM_001046249.1	Promotor	CGAAGTGAAGCGAGGACAGGGGCTTCGCACACCTGTGGAGTGTGTCTCACGGTGAAGACACCTGCCCCGACGGCCGAAGAGCAGAACTTTCAGGCTAAAA	GCTGAACCTTGA/-	GCTGAACCTTGAAGACCCCGCCACCCCGAGGGCCCATTTGGGGGCGGGGCTTCCAGACCAGCATTTTGGATTGCACCATGTTCCACCTGTCGGAGGGGAGAACCAAGAAAGTA	Btau4.0 (NC_007316.3)	53530649	53530749	53530861
CALM3_c.3+1678C>T	ss141026787	CALM3	NM_001046249.1	Intron 1	ATTCCCACAGCTTGGGCTTTGAGAGAAAACCAGCAGACTAGTTCTTTCCTGGTCCCTGCCACCCACAGTCCCCCAGCCCCCCCAGGCTCAGCCTCGGAAC	C/T	GTGTGCAGCCATCCTCCCTGGCAAGGCTGGGGAGAACAGGCAGCCGCTGCTGTGTATCAGATCTCATACTTGCTGACACAGGCCTGATGGCTCCTCTCGC	Btau4.0 (NC_007316.3)	53533127	53533227	53533327
CALM3_c.3+1795C>T	ss141026788	CALM3	NM_001046249.1	Intron 1	CCTGGCAAGGCTGGGGAGAACAGGCAGCCGCTGCTGTGTATCAGATCTCATACTTGCTGACACAGGCCTGATGGCTCCTCTCGCCGCTACCCCATTTTCC	C/T	CCAGCAGAGCCTTGCTAAAGGGGCACCAAATCATTGACAGGYGCCAGGAGGCCCCCACCTGCCAAATAAGACCTGAGCTTTGGCCCCACTAGTTTCTCTT	Btau4.0 (NC_007316.3)	53533244	53533344	53533444
CALM3_c.3+1837C>T	ss141026790	CALM3	NM_001046249.1	Intron 1	AGATCTCATACTTGCTGACACAGGCCTGATGGCTCCTCTCGCCGCTACCCCATTTTCCYCCAGCAGAGCCTTGCTAAAGGGGCACCAAATCATTGACAGG	C/T	GCCAGGAGGCCCCCACCTGCCAAATAAGACCTGAGCTTTGGCCCCACTAGTTTCTCTTTCCCTTTGTAATCAGCAAGGTATGGGTGGGACAAGTCACTGT	Btau4.0 (NC_007316.3)	53533286	53533386	53533486
CALM3_c.3+2316G>C	ss141026792	CALM3	NM_001046249.1	Intron 1	GAAAGGGAAAAAGCGCTGAGAAGGAAGGGATCCCCGGCAGTGATCAGTTGTCTGGGCAGCAGCCTTGCTTTGAGATCTCTAGCTGGGAGCTGGGCCCTTT	G/C	CTTCCCTAGCAGGGGAGAGGGTCTCCTAAGAGGAGGGAGGGAGTGTGACGGCCCTACCGGCAGAGAGCCACGCCTATTTGCAGCAAGCCTGGAACAGTGG	Btau4.0 (NC_007316.3)	53533765	53533865	53533965
CALM3_c.34+663C>G	ss141026794	CALM3	NM_001046249.1	Intron 2	AAATTAATCTCTGATGTCTGCCGGCTGCATCTGCCTGTCACTAGACAAGTCCCTTACTGGGGGCTTTTCTGTGTGTTGGTCCCTGCTGTGCCTTTGGTGC	C/G	TGCAGCATAATGGTTGCTGCGTACATTTTTGTTGACTAAATAACTAAATGAACAAGGGAGCCATCACGTATCTTCCAGTAAGTTTGAAGAAGTCCTTGAG	Btau4.0 (NC_007316.3)	53536383	53536483	53536583
